# Supplementary material for: Unveiling Lipid Metabolism-Related Gene PTGDS: A Tumor Suppressor in Lung Adenocarcinoma with Therapeutic Potential
Source: Cancers (Basel). 2026 Jun 9;18(12):1884. doi: 10.3390/cancers18121884 (PMC13297109; doi:10.3390/cancers18121884)
Supplement: Supplementary file 1 [file cancers-18-01884-s001.zip]

Archive with 1 entries (1 files):
- cancers-4250214-supplementary.pdf
